# Supplementary material for: The ESA Swarm mission to help ionospheric modeling: a new NeQuick topside formulation for mid-latitude regions
Source: Sci Rep. 2019 Aug 22;9:12253. doi: 10.1038/s41598-019-48440-6 (PMC6706453; doi:10.1038/s41598-019-48440-6)
Supplement: Supplementary file 2 — Supplementary Data S1 [file 41598_2019_48440_MOESM2_ESM.txt]

### Grid calculated using electron density values from Swarm A and C.
### The x-axis (columns) is directed rightward and goes from 0 to 16 MHz with a frequency resolution of 0.25 MHz, while the y-axis (lines) is directed downward and goes from 150 to 450 km with a height resolution of 5 km.
### This means that the value of H0 at the highest left corner is the one corresponding to values of foF2 between [0,0.25), that is 0<=foF2<0.25, and values of hmF2 between [150, 155), that is 150<=hmF2<155.
### To better clarify the issue, the H0 value corresponding to a value of foF2=2.50 MHz and a value of hmF2=210 km is 94.90 km.
### If only one value of either H0,AC or H0,B is available for a definite (foF2, hmF2) pair, this is assumed to be equal to H0,corr for h>hmF2.
### For the very few bins for which H0,B is lower than or equal to H0,AC, H0,corr is set constant and equal to H0,AC for h>hmF2. 
### The original NeQuick H0 parameter (Eq. (2.3) of the paper) has to be used for those cases for which neither H0,AC nor H0,B is available (that is, both of them are equal to "nan").
 
   nan    nan    nan    nan    nan    nan    nan    nan    nan    nan    nan    nan    nan    nan    nan    nan    nan    nan    nan    nan    nan    nan    nan    nan    nan    nan    nan    nan    nan    nan    nan    nan    nan    nan    nan    nan    nan    nan    nan    nan    nan    nan    nan    nan    nan    nan    nan    nan    nan    nan    nan    nan    nan    nan    nan    nan    nan    nan    nan    nan    nan    nan    nan    nan
   nan    nan    nan    nan    nan    nan    nan    nan    nan    nan    nan    nan    nan    nan    nan    nan    nan    nan    nan    nan    nan    nan    nan    nan    nan    nan    nan    nan    nan    nan    nan    nan    nan    nan    nan    nan    nan    nan    nan    nan    nan    nan    nan    nan    nan    nan    nan    nan    nan    nan    nan    nan    nan    nan    nan    nan    nan    nan    nan    nan    nan    nan    nan    nan
   nan    nan    nan    nan    nan    nan    nan    nan    nan    nan    nan    nan    nan    nan    nan    nan    nan    nan    nan    nan    nan    nan    nan    nan    nan    nan    nan    nan    nan    nan    nan    nan    nan    nan    nan    nan    nan    nan    nan    nan    nan    nan    nan    nan    nan    nan    nan    nan    nan    nan    nan    nan    nan    nan    nan    nan    nan    nan    nan    nan    nan    nan    nan    nan
   nan    nan    nan    nan    nan    nan    nan    nan    nan    nan    nan    nan    nan    nan    nan    nan    nan    nan    nan    nan    nan    nan    nan    nan    nan    nan    nan    nan    nan    nan    nan    nan    nan    nan    nan    nan    nan    nan    nan    nan    nan    nan    nan    nan    nan    nan    nan    nan    nan    nan    nan    nan    nan    nan    nan    nan    nan    nan    nan    nan    nan    nan    nan    nan
   nan    nan    nan    nan    nan    nan    nan    nan    nan    nan    nan    nan    nan    nan    nan    nan    nan    nan    nan    nan    nan    nan    nan    nan    nan    nan    nan    nan    nan    nan    nan    nan    nan    nan    nan    nan    nan    nan    nan    nan    nan    nan    nan    nan    nan    nan    nan    nan    nan    nan    nan    nan    nan    nan    nan    nan    nan    nan    nan    nan    nan    nan    nan    nan
   nan    nan    nan    nan    nan    nan    nan    nan    nan    nan    nan    nan    nan    nan    nan    nan    nan    nan    nan    nan    nan    nan    nan    nan    nan    nan    nan    nan    nan    nan    nan    nan    nan    nan    nan    nan    nan    nan    nan    nan    nan    nan    nan    nan    nan    nan    nan    nan    nan    nan    nan    nan    nan    nan    nan    nan    nan    nan    nan    nan    nan    nan    nan    nan
   nan    nan    nan    nan    nan    nan    nan    nan    nan    nan    nan    nan    nan    nan    nan    nan  55.10    nan    nan    nan    nan    nan    nan    nan    nan    nan    nan    nan    nan    nan    nan    nan    nan    nan    nan    nan    nan    nan    nan    nan    nan    nan    nan    nan    nan    nan    nan    nan    nan    nan    nan    nan    nan    nan    nan    nan    nan    nan    nan    nan    nan    nan    nan    nan
   nan    nan    nan    nan    nan    nan    nan    nan    nan    nan    nan    nan  98.30    nan    nan  64.40  52.80  53.50  53.40  53.50    nan    nan    nan    nan    nan    nan    nan    nan    nan    nan    nan    nan    nan    nan    nan    nan    nan    nan    nan    nan    nan    nan    nan    nan    nan    nan    nan    nan    nan    nan    nan    nan    nan    nan    nan    nan    nan    nan    nan    nan    nan    nan    nan    nan
   nan    nan    nan    nan    nan    nan    nan    nan    nan    nan    nan    nan 110.60  99.30  51.50  52.80  53.70  50.90  55.10  50.10  46.50  37.20  45.50  39.70    nan    nan  30.90    nan    nan  72.20    nan  59.20    nan    nan    nan    nan    nan    nan    nan    nan    nan    nan    nan    nan    nan    nan    nan    nan    nan    nan    nan    nan    nan    nan    nan    nan    nan    nan    nan    nan    nan    nan    nan    nan
   nan    nan    nan    nan    nan    nan    nan    nan    nan    nan    nan    nan 103.20  88.30  61.10  65.00  58.25  47.80  45.30  45.10  40.40  39.50  40.75  44.20  40.30  34.55  30.15  41.20  38.70    nan    nan    nan    nan    nan    nan    nan    nan    nan    nan    nan    nan    nan    nan    nan    nan    nan    nan    nan    nan    nan    nan    nan    nan    nan    nan    nan    nan    nan    nan    nan    nan    nan    nan    nan
   nan    nan    nan    nan    nan    nan    nan    nan    nan    nan    nan 127.50  70.75  81.20  59.50  58.20  52.25  47.40  42.40  37.60  37.00  39.60  38.90  40.25  37.50  33.55  39.50  34.50  33.20  37.30  39.60  37.80    nan    nan    nan    nan    nan    nan    nan    nan    nan    nan    nan    nan    nan    nan    nan    nan    nan    nan    nan    nan    nan    nan    nan    nan    nan    nan    nan    nan    nan    nan    nan    nan
   nan    nan    nan    nan    nan    nan    nan    nan    nan    nan    nan    nan  72.30  60.60  62.25  63.20  56.40  52.90  38.60  38.10  37.60  39.20  39.60  38.40  36.50  34.80  33.65  34.70  32.40  39.55  37.15  34.80  35.50  39.30    nan    nan  40.70    nan    nan    nan    nan    nan    nan    nan    nan    nan    nan    nan    nan    nan    nan    nan    nan    nan    nan    nan    nan    nan    nan    nan    nan    nan    nan    nan
   nan    nan    nan    nan    nan    nan    nan    nan    nan    nan  94.90    nan  75.90  57.70  57.10  56.40  53.65  51.50  36.30  36.80  37.40  40.05  39.65  39.70  39.60  37.20  36.50  35.50  35.60  34.60  35.60  30.50  41.50  48.65  44.65  43.90  37.40    nan    nan    nan    nan    nan    nan    nan    nan    nan    nan    nan    nan    nan    nan    nan    nan    nan    nan    nan    nan    nan    nan    nan    nan    nan    nan    nan
   nan    nan    nan    nan    nan    nan    nan    nan    nan    nan    nan  92.45  51.65  52.35  56.85  56.40  54.90  50.45  45.00  40.00  40.10  37.70  37.30  38.40  38.15  38.15  36.95  36.90  37.40  34.80  37.00  38.30  37.85  38.60  32.20  40.95  43.05    nan    nan    nan    nan    nan    nan    nan    nan    nan    nan    nan    nan    nan    nan    nan    nan    nan    nan    nan    nan    nan    nan    nan    nan    nan    nan    nan
   nan    nan    nan    nan    nan    nan    nan    nan    nan    nan  77.70  86.70  65.05  54.55  55.75  58.30  50.35  52.00  53.70  41.80  40.70  41.05  40.90  38.15  37.90  37.20  36.90  36.80  36.80  34.90  35.55  38.90  38.30  37.90  37.70  31.90  31.70  32.30  30.30  33.20    nan    nan    nan    nan    nan    nan    nan    nan    nan    nan    nan    nan    nan    nan    nan    nan    nan    nan    nan    nan    nan    nan    nan    nan
   nan    nan    nan    nan    nan    nan    nan    nan    nan  91.40  91.75  72.80  64.80  49.95  50.70  49.70  54.30  48.30  44.50  45.30  41.85  40.50  40.00  38.20  40.30  36.50  36.60  36.30  36.90  36.70  35.40  35.75  35.40  37.30  37.30  34.65  33.20  37.20  39.20  40.10  34.30  41.15  40.90    nan    nan    nan    nan    nan    nan    nan    nan    nan    nan    nan    nan    nan    nan    nan    nan    nan    nan    nan    nan    nan
   nan    nan    nan    nan    nan    nan    nan    nan  61.70  70.20  81.55  73.45  83.95  68.20  54.20  56.85  55.30  51.65  43.20  45.80  45.90  42.20  40.70  37.30  37.30  37.90  37.60  36.80  37.10  38.70  38.15  39.70  38.40  36.00  40.20  38.60  34.80  36.90  38.50  35.90  35.70  34.00  32.30    nan    nan    nan    nan    nan    nan    nan    nan    nan    nan    nan    nan    nan    nan    nan    nan    nan    nan    nan    nan    nan
   nan    nan    nan    nan    nan    nan    nan    nan  99.10  70.30  79.60  64.35  80.75  76.00  47.50  52.35  50.80  46.50  44.80  45.70  45.50  46.30  40.10  43.80  42.20  42.05  39.25  37.10  37.50  37.70  41.10  40.00  39.50  37.50  36.65  36.40  38.90  35.90  35.40  36.70  36.30  35.90  33.60  31.10  30.80    nan    nan    nan    nan    nan    nan    nan    nan    nan    nan    nan    nan    nan    nan    nan    nan    nan    nan    nan
   nan    nan    nan    nan    nan    nan    nan  60.60  75.05  76.80  71.60  66.50  56.30  62.60  49.40  50.30  51.80  48.85  50.90  45.00  44.80  46.20  46.20  46.20  43.60  41.80  39.05  40.00  38.65  38.85  37.80  37.40  37.90  39.20  36.20  35.90  37.30  36.95  36.30  36.00  36.70  36.60  35.75  38.60  39.70  30.00  52.10  33.90    nan    nan    nan    nan    nan    nan    nan    nan    nan    nan    nan    nan    nan    nan    nan    nan
   nan    nan    nan    nan    nan    nan  79.70  85.70  86.00  76.65  63.60  63.30  53.90  54.60  53.90  55.40  53.35  50.70  44.80  45.50  45.35  44.60  42.70  43.70  42.50  46.30  45.20  41.60  41.90  40.10  40.00  37.85  36.45  36.40  38.20  37.60  38.50  37.90  37.70  37.60  35.65  36.45  36.35  37.40  38.60  28.85  37.50    nan    nan    nan    nan    nan    nan    nan    nan    nan    nan    nan    nan    nan    nan    nan    nan    nan
   nan    nan    nan    nan    nan    nan 116.30  88.65  80.00  89.00  73.00  58.40  56.50  60.00  60.10  55.35  51.00  49.80  47.60  45.80  47.50  48.90  44.25  44.90  45.60  45.05  44.90  42.50  39.20  38.10  39.80  40.30  39.50  39.90  38.65  39.45  38.20  38.30  38.70  38.30  38.10  36.95  37.10  36.65  37.40  34.20    nan    nan    nan    nan    nan    nan    nan    nan    nan    nan    nan    nan    nan    nan    nan    nan    nan    nan
   nan    nan    nan    nan    nan    nan    nan  82.00  89.40  75.40  74.00  66.25  62.60  59.90  57.90  53.00  51.60  46.50  51.00  43.80  44.20  43.20  44.20  45.40  46.40  48.85  44.70  41.85  41.30  42.30  42.40  42.40  38.80  39.90  40.60  40.30  37.50  39.80  38.20  36.25  36.70  36.40  37.20  37.75  38.50  28.75    nan    nan    nan    nan    nan    nan    nan    nan    nan    nan    nan    nan    nan    nan    nan    nan    nan    nan
   nan    nan    nan    nan    nan    nan    nan  88.70  65.60  75.05  75.20  59.60  55.70  55.70  57.50  57.95  51.90  47.60  50.30  50.45  47.75  48.50  50.10  50.20  47.65  46.70  48.70  48.30  48.80  47.75  47.70  40.20  40.50  41.95  39.70  38.80  39.90  37.75  39.00  38.00  39.70  42.50  37.10  37.20  39.10  38.20  38.25  38.85    nan    nan    nan    nan    nan    nan    nan    nan    nan    nan    nan    nan    nan    nan    nan    nan
   nan    nan    nan    nan    nan    nan  90.65  58.60  58.05  63.90  69.00  64.00  60.65  54.30  57.40  52.60  50.25  50.30  49.00  49.30  49.40  49.20  50.20  51.40  48.80  49.65  53.05  51.70  49.80  49.90  48.00  47.30  47.00  43.00  40.40  42.40  43.50  43.20  43.00  40.60  40.50  46.10  41.70  39.65  40.35  48.05  36.40  39.40    nan    nan    nan    nan    nan    nan    nan    nan    nan    nan    nan    nan    nan    nan    nan    nan
   nan    nan    nan    nan  64.40  48.25    nan    nan  56.40  58.90  66.10  63.90  56.90  53.90  54.15  55.60  52.70  51.05  44.60  47.30  50.30  50.00  50.40  51.10  49.10  48.50  49.10  51.00  52.30  50.85  47.70  48.00  47.65  45.40  42.50  42.30  44.40  44.00  43.85  43.20  43.70  43.35  43.70  41.60  41.75  34.70  33.50    nan    nan    nan    nan    nan    nan    nan    nan    nan    nan    nan    nan    nan    nan    nan    nan    nan
   nan    nan    nan    nan    nan    nan    nan  47.90  54.90  51.75  73.95  68.15  62.90  51.40  56.10  55.15  50.35  54.00  43.90  45.60  47.40  48.30  48.10  46.00  47.00  48.10  47.90  49.70  50.60  51.20  49.80  48.85  48.65  47.30  49.20  48.00  44.40  44.70  43.30  43.60  43.30  42.85  43.30  45.80  41.10  40.45  42.50    nan    nan    nan    nan    nan    nan    nan    nan    nan    nan    nan    nan    nan    nan    nan    nan    nan
   nan    nan    nan    nan    nan    nan  52.00  48.00  49.10  66.95  61.10  63.00  58.15  57.00  51.00  59.40  58.25  50.60  54.50  52.20  48.70  49.40  47.55  46.10  47.50  51.00  51.20  48.60  50.00  49.10  48.80  48.60  48.20  46.60  49.30  48.40  46.00  45.00  43.10  40.45  41.15  41.75  41.60  41.60  42.55  43.00  40.90  44.95  41.20  44.70    nan    nan    nan    nan    nan    nan    nan    nan    nan    nan    nan    nan    nan    nan
   nan    nan    nan    nan    nan    nan  49.50  43.00  57.40  58.70  66.90  64.15  60.90  55.45  61.10  53.20  52.15  53.50  52.20  44.60  49.90  46.70  48.30  51.10  50.35  49.80  47.00  47.50  51.15  51.10  52.20  50.25  49.80  49.60  47.70  48.00  45.80  47.10  47.45  45.80  45.10  46.00  47.40  43.05  42.10  42.80  43.80  46.40  39.55    nan  49.30    nan    nan    nan    nan    nan    nan    nan    nan    nan    nan    nan    nan    nan
   nan    nan    nan    nan    nan  29.50  51.10  74.15  88.40  72.60  63.40  74.50  55.90  67.70  61.50  55.10  52.10  50.70  53.55  48.20  45.00  49.50  45.80  45.20  48.45  47.60  50.20  48.00  52.40  53.10  52.60  51.45  49.50  51.80  50.70  47.60  46.95  46.35  45.85  47.10  45.75  46.95  47.55  47.25  48.40  46.80  46.40  46.80  45.80  48.60  49.10    nan    nan    nan    nan    nan    nan    nan    nan    nan    nan    nan    nan    nan
   nan    nan    nan    nan    nan    nan  27.00  46.85  58.75  65.20  84.20  82.90  72.60  66.90  59.00  58.80  50.60  52.40  49.10  51.00  44.60  46.15  45.80  46.40  46.60  49.10  47.60  51.90  52.90  54.15  54.10  53.30  48.80  51.80  51.85  52.00  50.70  48.50  47.20  45.65  46.00  46.80  45.60  46.30  46.50  48.85  52.40  48.05  47.70  45.60  46.15  49.80    nan    nan    nan    nan    nan    nan    nan    nan    nan    nan    nan    nan
   nan    nan    nan    nan    nan    nan  31.30  46.60  51.30  66.90  71.80  80.85  70.80  60.95  64.30  57.20  52.15  48.45  48.10  53.30  52.75  50.15  44.20  49.60  44.90  46.90  44.15  48.90  48.00  52.10  53.10  53.50  49.80  48.45  51.70  50.80  52.90  51.90  48.45  49.80  48.50  45.40  43.20  42.40  45.20  47.00  47.40  49.55  53.00  49.00  49.10  48.70  49.80    nan    nan    nan    nan    nan    nan    nan    nan    nan    nan    nan
   nan    nan    nan    nan    nan  46.60  60.45  46.40  50.60  56.10  61.10  85.70  68.50  61.20  58.55  58.80  55.40  52.20  50.80  48.10  50.50  48.00  48.15  44.80  46.50  50.40  51.40  50.90  48.40  50.30  52.50  45.85  59.70  50.35  48.25  52.85  50.70  52.25  52.20  48.30  48.60  45.10  46.20  46.50  46.80  43.80  44.00  46.65  48.50  49.30  50.80  50.80    nan    nan    nan    nan    nan    nan    nan    nan    nan    nan    nan    nan
   nan    nan    nan    nan    nan    nan  38.55  55.85  58.50  64.40  64.00  69.80  64.45  58.05  57.90  56.35  54.65  47.90  52.20  50.90  48.55  43.40  43.65  46.50  47.80  42.75  51.90  47.80  46.80  49.50  48.40  50.00  52.35  51.85  65.00  55.50  51.30  51.10  50.40  51.30  51.70  49.10  48.75  49.00  48.35  52.40  50.60  46.50  48.00  53.95  52.90  50.60  51.20  51.10  51.90    nan    nan    nan    nan    nan    nan    nan    nan    nan
   nan    nan    nan    nan    nan    nan  54.30  31.30  53.85  52.90  64.60  59.60  65.70  61.15  59.20  57.90  53.50  51.50  52.30  51.15  48.00  49.05  41.50  47.00  44.35  51.80  48.20  49.90  53.00  47.90  51.10  49.50  49.90  49.10  49.70  57.20  62.60  47.20  60.60  48.55  50.10  52.05  51.70  46.00  45.75  52.90  54.80  53.95  54.00  48.10  54.40  53.20    nan    nan    nan    nan    nan    nan    nan    nan    nan    nan    nan    nan
   nan    nan    nan    nan    nan  46.25  49.45  21.10  38.90  58.20  60.90  61.40  65.90  59.50  56.90  56.45  53.60  54.80  52.90  46.40  47.20  49.10  47.00  50.00  52.00  50.55  50.75  48.50  49.30  45.55  43.50  44.95  49.00  50.10  56.80  48.20  53.75  51.35  49.30    nan    nan  49.00    nan    nan  51.20    nan  51.60  48.20  48.70    nan    nan    nan    nan    nan    nan    nan    nan    nan    nan    nan    nan    nan    nan    nan
   nan    nan    nan    nan    nan    nan  43.20  48.40  41.00  52.20  62.75  60.60  55.80  59.80  59.30  54.60  52.70  53.65  51.10  48.10  46.60  49.60  50.70  52.70  52.70  49.50  50.15  50.95  52.50  50.60  43.80  49.50  44.50  48.55  48.55  57.50  48.50  50.85    nan  48.30    nan    nan    nan    nan    nan    nan    nan    nan  50.30    nan    nan    nan    nan    nan    nan    nan    nan    nan    nan    nan    nan    nan    nan    nan
   nan    nan    nan    nan    nan    nan  38.40  68.20  49.25  55.40  51.30  61.00  56.05  60.35  59.70  59.65  54.90  50.40  51.30  54.30  60.70  53.00  48.20  51.30  47.80  52.15  52.10  47.10  52.45  48.20  52.70  56.60  43.20  54.45  42.65  47.30    nan    nan    nan    nan    nan    nan    nan    nan    nan    nan    nan    nan    nan    nan    nan    nan    nan    nan    nan    nan    nan    nan    nan    nan    nan    nan    nan    nan
   nan    nan    nan    nan    nan    nan  24.80  31.60  51.85  56.40  43.85  50.50  50.70  58.50  56.90  57.80  57.40  50.00  55.70  46.35  49.00  50.45  51.25  50.90  52.90  52.70  49.00  48.00  49.20  52.30  52.85  50.85  48.40  52.90  54.70    nan    nan  52.50    nan    nan    nan    nan    nan    nan    nan    nan    nan    nan    nan    nan    nan    nan    nan    nan    nan    nan    nan    nan    nan    nan    nan    nan    nan    nan
   nan    nan    nan    nan    nan    nan    nan  27.70  35.85  55.80  46.60  49.65  53.80  51.45  51.50  58.70  49.85  50.80  51.00  47.85  49.85  52.80  52.60  49.90  54.00  52.10  52.20  48.50  49.25  50.50  48.40  50.30  51.65  51.60  56.95  58.00    nan    nan    nan    nan    nan    nan    nan    nan    nan    nan    nan    nan    nan    nan    nan    nan    nan    nan    nan    nan    nan    nan    nan    nan    nan    nan    nan    nan
   nan    nan    nan    nan    nan    nan  38.80    nan  37.65  34.15  54.20  38.80  44.35  54.40  50.10  54.00  46.35  45.45  46.25  52.00  54.70  49.15  54.70  53.40  54.40  50.55  47.20  49.90  53.30  48.00  53.70  54.35    nan  52.65  54.50  51.45    nan  48.80    nan    nan    nan    nan    nan    nan    nan    nan    nan    nan    nan    nan    nan    nan    nan    nan    nan    nan    nan    nan    nan    nan    nan    nan    nan    nan
   nan    nan    nan    nan    nan    nan    nan  57.80  38.40  31.00  37.30  49.20  57.60  44.60  48.80  51.75  48.55  52.50  61.40  58.80  52.40  52.40  52.40  50.05  52.75  49.30  52.35  51.50  48.70  46.50  50.45  49.95  53.50    nan    nan    nan    nan    nan    nan    nan    nan    nan    nan    nan    nan    nan    nan    nan    nan    nan    nan    nan    nan    nan    nan    nan    nan    nan    nan    nan    nan    nan    nan    nan
   nan    nan    nan    nan    nan    nan    nan    nan  25.15  26.75  34.20  39.40  45.45  49.60  45.40  41.30  54.60  50.10  58.55  52.65  53.60  51.60  50.85  52.00  52.70  45.90  44.95  48.10  52.60  43.30  54.40  50.70    nan    nan    nan    nan    nan    nan    nan    nan    nan    nan    nan    nan    nan    nan    nan    nan    nan    nan    nan    nan    nan    nan    nan    nan    nan    nan    nan    nan    nan    nan    nan    nan
   nan    nan    nan    nan    nan    nan    nan    nan    nan  41.50  38.70  35.30  37.40  60.60  67.75  55.70  50.00  51.45  60.65  58.10  54.95  47.60  52.00  53.20  51.65  61.50  52.15  50.65    nan  46.80    nan    nan    nan    nan    nan    nan    nan    nan    nan    nan    nan    nan    nan    nan    nan    nan    nan    nan    nan    nan    nan    nan    nan    nan    nan    nan    nan    nan    nan    nan    nan    nan    nan    nan
   nan    nan    nan    nan    nan    nan    nan    nan    nan    nan  35.90  28.40  16.35  50.20  46.05  68.75  65.20  55.40  50.05  48.00  49.05  52.60  53.30  53.30  60.70  48.00  59.70  46.75    nan    nan    nan    nan    nan    nan    nan    nan    nan    nan    nan    nan    nan    nan    nan    nan    nan    nan    nan    nan    nan    nan    nan    nan    nan    nan    nan    nan    nan    nan    nan    nan    nan    nan    nan    nan
   nan    nan    nan    nan    nan    nan    nan    nan    nan  23.40  28.10  22.70  25.35  43.45  45.50  58.05  47.00  49.90  44.10  47.90  54.10  49.20  46.40  53.75  64.30  67.30  37.85  46.75  34.35  34.90    nan    nan    nan    nan    nan    nan    nan    nan    nan    nan    nan    nan    nan    nan    nan    nan    nan    nan    nan    nan    nan    nan    nan    nan    nan    nan    nan    nan    nan    nan    nan    nan    nan    nan
   nan    nan    nan    nan    nan    nan    nan    nan  20.40  33.10  15.35  16.70  35.85  39.00  46.60  41.90  48.50  51.20  41.60  49.30  50.35  51.25  56.10  66.90  58.40    nan    nan    nan    nan    nan    nan    nan    nan    nan    nan    nan    nan    nan    nan    nan    nan    nan    nan    nan    nan    nan    nan    nan    nan    nan    nan    nan    nan    nan    nan    nan    nan    nan    nan    nan    nan    nan    nan    nan
   nan    nan    nan    nan    nan    nan    nan    nan  21.10    nan  35.75  35.05  49.60  62.50  38.95  40.80    nan  63.60    nan    nan  40.35  50.30  56.40  62.50  57.50    nan    nan    nan  29.10    nan    nan    nan    nan    nan    nan    nan    nan    nan    nan    nan    nan    nan    nan    nan    nan    nan    nan    nan    nan    nan    nan    nan    nan    nan    nan    nan    nan    nan    nan    nan    nan    nan    nan    nan
   nan    nan    nan    nan    nan    nan    nan    nan    nan    nan    nan  15.90  44.50  24.60  40.20  27.75    nan  18.50    nan  43.10    nan  46.10  51.65  51.10  56.30    nan    nan    nan    nan    nan    nan    nan    nan    nan    nan    nan    nan    nan    nan    nan    nan    nan    nan    nan    nan    nan    nan    nan    nan    nan    nan    nan    nan    nan    nan    nan    nan    nan    nan    nan    nan    nan    nan    nan
   nan    nan    nan    nan    nan    nan    nan    nan    nan    nan    nan  56.30    nan    nan    nan  19.25  14.30    nan  41.85    nan    nan    nan    nan  48.30    nan    nan    nan    nan    nan    nan    nan    nan    nan    nan    nan    nan    nan    nan    nan    nan    nan    nan    nan    nan    nan    nan    nan    nan    nan    nan    nan    nan    nan    nan    nan    nan    nan    nan    nan    nan    nan    nan    nan    nan
   nan    nan    nan    nan    nan    nan    nan    nan    nan    nan    nan  21.05    nan    nan    nan  19.15  14.10  56.15  55.70  59.40  58.20    nan    nan    nan    nan    nan    nan    nan    nan    nan    nan    nan    nan    nan    nan    nan    nan    nan    nan    nan    nan    nan    nan    nan    nan    nan    nan    nan    nan    nan    nan    nan    nan    nan    nan    nan    nan    nan    nan    nan    nan    nan    nan    nan
   nan    nan    nan    nan    nan    nan    nan    nan    nan    nan    nan    nan    nan    nan    nan  41.40    nan    nan    nan    nan    nan    nan    nan    nan    nan    nan    nan    nan    nan    nan    nan    nan    nan    nan    nan    nan    nan    nan    nan    nan    nan    nan    nan    nan    nan    nan    nan    nan    nan    nan    nan    nan    nan    nan    nan    nan    nan    nan    nan    nan    nan    nan    nan    nan
   nan    nan    nan    nan    nan    nan    nan    nan    nan    nan    nan    nan    nan    nan    nan  61.85    nan    nan    nan    nan    nan    nan    nan    nan    nan    nan    nan    nan    nan    nan    nan    nan    nan    nan    nan    nan    nan    nan    nan    nan    nan    nan    nan    nan    nan    nan    nan    nan    nan    nan    nan    nan    nan    nan    nan    nan    nan    nan    nan    nan    nan    nan    nan    nan
   nan    nan    nan    nan    nan    nan    nan    nan    nan    nan    nan    nan    nan    nan    nan    nan    nan    nan    nan    nan    nan    nan    nan    nan    nan    nan    nan    nan    nan    nan    nan    nan    nan    nan    nan    nan    nan    nan    nan    nan    nan    nan    nan    nan    nan    nan    nan    nan    nan    nan    nan    nan    nan    nan    nan    nan    nan    nan    nan    nan    nan    nan    nan    nan
   nan    nan    nan    nan    nan    nan    nan    nan    nan    nan    nan    nan    nan    nan    nan    nan    nan    nan    nan    nan    nan    nan    nan    nan    nan    nan    nan    nan    nan    nan    nan    nan    nan    nan    nan    nan    nan    nan    nan    nan    nan    nan    nan    nan    nan    nan    nan    nan    nan    nan    nan    nan    nan    nan    nan    nan    nan    nan    nan    nan    nan    nan    nan    nan
   nan    nan    nan    nan    nan    nan    nan    nan    nan    nan    nan    nan    nan    nan    nan    nan    nan    nan    nan    nan    nan    nan    nan    nan    nan    nan    nan    nan    nan    nan    nan    nan    nan    nan    nan    nan    nan    nan    nan    nan    nan    nan    nan    nan    nan    nan    nan    nan    nan    nan    nan    nan    nan    nan    nan    nan    nan    nan    nan    nan    nan    nan    nan    nan
   nan    nan    nan    nan    nan    nan    nan    nan    nan    nan    nan    nan    nan    nan    nan    nan    nan    nan    nan    nan    nan    nan    nan    nan    nan    nan    nan    nan    nan    nan    nan    nan    nan    nan    nan    nan    nan    nan    nan    nan    nan    nan    nan    nan    nan    nan    nan    nan    nan    nan    nan    nan    nan    nan    nan    nan    nan    nan    nan    nan    nan    nan    nan    nan
   nan    nan    nan    nan    nan    nan    nan    nan    nan    nan    nan    nan    nan    nan    nan    nan    nan    nan    nan    nan    nan    nan    nan    nan    nan    nan    nan    nan    nan    nan    nan    nan    nan    nan    nan    nan    nan    nan    nan    nan    nan    nan    nan    nan    nan    nan    nan    nan    nan    nan    nan    nan    nan    nan    nan    nan    nan    nan    nan    nan    nan    nan    nan    nan
   nan    nan    nan    nan    nan    nan    nan    nan    nan    nan    nan    nan    nan    nan    nan    nan    nan    nan    nan    nan    nan    nan    nan    nan    nan    nan    nan    nan    nan    nan    nan    nan    nan    nan    nan    nan    nan    nan    nan    nan    nan    nan    nan    nan    nan    nan    nan    nan    nan    nan    nan    nan    nan    nan    nan    nan    nan    nan    nan    nan    nan    nan    nan    nan
   nan    nan    nan    nan    nan    nan    nan    nan    nan    nan    nan    nan    nan    nan    nan    nan    nan    nan    nan    nan    nan    nan    nan    nan    nan    nan    nan    nan    nan    nan    nan    nan    nan    nan    nan    nan    nan    nan    nan    nan    nan    nan    nan    nan    nan    nan    nan    nan    nan    nan    nan    nan    nan    nan    nan    nan    nan    nan    nan    nan    nan    nan    nan    nan
   nan    nan    nan    nan    nan    nan    nan    nan    nan    nan    nan    nan    nan    nan    nan    nan    nan    nan    nan    nan    nan    nan    nan    nan    nan    nan    nan    nan    nan    nan    nan    nan    nan    nan    nan    nan    nan    nan    nan    nan    nan    nan    nan    nan    nan    nan    nan    nan    nan    nan    nan    nan    nan    nan    nan    nan    nan    nan    nan    nan    nan    nan    nan    nan
