# Supplementary material for: The ESA Swarm mission to help ionospheric modeling: a new NeQuick topside formulation for mid-latitude regions
Source: Sci Rep. 2019 Aug 22;9:12253. doi: 10.1038/s41598-019-48440-6 (PMC6706453; doi:10.1038/s41598-019-48440-6)
Supplement: Supplementary file 3 — Supplementary Data S2 [file 41598_2019_48440_MOESM3_ESM.txt]

### Grid calculated using electron density values from Swarm B
### The x-axis (columns) is directed rightward and goes from 0 to 16 MHz with a frequency resolution of 0.25 MHz, while the y-axis (lines) is directed downward and goes from 150 to 450 km with a height resolution of 5 km.
### This means that the value of H0 at the highest left corner is the one corresponding to values of foF2 between [0,0.25), that is 0<=foF2<0.25, and values of hmF2 between [150, 155), that is 150<=hmF2<155.
### To better clarify the issue, the H0 value corresponding to a value of foF2=2.50 MHz and a value of hmF2=210 km is 124.00 km.
### If only one value of either H0,AC or H0,B is available for a definite (foF2, hmF2) pair, this is assumed to be equal to H0,corr for h>hmF2.
### For the very few bins for which H0,B is lower than or equal to H0,AC, H0,corr is set constant and equal to H0,AC for h>hmF2. 
### The original NeQuick H0 parameter (Eq. (2.3) of the paper) has to be used for those cases for which neither H0,AC nor H0,B is available (that is, both of them are equal to "nan").

   nan    nan    nan    nan    nan    nan    nan    nan    nan    nan    nan    nan    nan    nan    nan    nan    nan    nan    nan    nan    nan    nan    nan    nan    nan    nan    nan    nan    nan    nan    nan    nan    nan    nan    nan    nan    nan    nan    nan    nan    nan    nan    nan    nan    nan    nan    nan    nan    nan    nan    nan    nan    nan    nan    nan    nan    nan    nan    nan    nan    nan    nan    nan    nan
   nan    nan    nan    nan    nan    nan    nan    nan    nan    nan    nan    nan    nan    nan    nan    nan    nan    nan    nan    nan    nan    nan    nan    nan    nan    nan    nan    nan    nan    nan    nan    nan    nan    nan    nan    nan    nan    nan    nan    nan    nan    nan    nan    nan    nan    nan    nan    nan    nan    nan    nan    nan    nan    nan    nan    nan    nan    nan    nan    nan    nan    nan    nan    nan
   nan    nan    nan    nan    nan    nan    nan    nan    nan    nan    nan    nan    nan    nan    nan    nan    nan    nan    nan    nan    nan    nan    nan    nan    nan    nan    nan    nan    nan    nan    nan    nan    nan    nan    nan    nan    nan    nan    nan    nan    nan    nan    nan    nan    nan    nan    nan    nan    nan    nan    nan    nan    nan    nan    nan    nan    nan    nan    nan    nan    nan    nan    nan    nan
   nan    nan    nan    nan    nan    nan    nan    nan    nan    nan    nan    nan    nan    nan    nan    nan    nan    nan    nan    nan    nan    nan    nan    nan    nan    nan    nan    nan    nan    nan    nan    nan    nan    nan    nan    nan    nan    nan    nan    nan    nan    nan    nan    nan    nan    nan    nan    nan    nan    nan    nan    nan    nan    nan    nan    nan    nan    nan    nan    nan    nan    nan    nan    nan
   nan    nan    nan    nan    nan    nan    nan    nan    nan    nan    nan    nan    nan    nan    nan    nan    nan    nan    nan    nan    nan    nan    nan    nan    nan    nan    nan    nan    nan    nan    nan    nan    nan    nan    nan    nan    nan    nan    nan    nan    nan    nan    nan    nan    nan    nan    nan    nan    nan    nan    nan    nan    nan    nan    nan    nan    nan    nan    nan    nan    nan    nan    nan    nan
   nan    nan    nan    nan    nan    nan    nan    nan    nan    nan    nan    nan    nan    nan    nan    nan    nan    nan    nan    nan    nan    nan    nan    nan    nan    nan    nan    nan    nan    nan    nan    nan    nan    nan    nan    nan    nan    nan    nan    nan    nan    nan    nan    nan    nan    nan    nan    nan    nan    nan    nan    nan    nan    nan    nan    nan    nan    nan    nan    nan    nan    nan    nan    nan
   nan    nan    nan    nan    nan    nan    nan    nan    nan    nan    nan    nan    nan    nan    nan    nan    nan    nan    nan    nan    nan    nan    nan    nan    nan    nan    nan    nan    nan    nan    nan    nan    nan    nan    nan    nan    nan    nan    nan    nan    nan    nan    nan    nan    nan    nan    nan    nan    nan    nan    nan    nan    nan    nan    nan    nan    nan    nan    nan    nan    nan    nan    nan    nan
   nan    nan    nan    nan    nan    nan    nan    nan    nan    nan    nan    nan    nan    nan    nan    nan    nan    nan    nan    nan    nan    nan    nan    nan    nan    nan    nan    nan    nan    nan    nan    nan    nan    nan    nan    nan    nan    nan    nan    nan    nan    nan    nan    nan    nan    nan    nan    nan    nan    nan    nan    nan    nan    nan    nan    nan    nan    nan    nan    nan    nan    nan    nan    nan
   nan    nan    nan    nan    nan    nan    nan    nan    nan    nan    nan    nan    nan    nan    nan    nan    nan    nan    nan  57.25    nan    nan    nan    nan    nan    nan    nan    nan    nan    nan    nan    nan    nan    nan    nan    nan    nan    nan    nan    nan    nan    nan    nan    nan    nan    nan    nan    nan    nan    nan    nan    nan    nan    nan    nan    nan    nan    nan    nan    nan    nan    nan    nan    nan
   nan    nan    nan    nan    nan    nan    nan    nan    nan    nan    nan    nan    nan    nan  65.80  66.80  80.15    nan  56.40  56.50  51.25  50.90  47.55    nan  48.10    nan    nan    nan    nan    nan    nan    nan    nan    nan    nan    nan    nan    nan    nan    nan    nan    nan    nan    nan    nan    nan    nan    nan    nan    nan    nan    nan    nan    nan    nan    nan    nan    nan    nan    nan    nan    nan    nan    nan
   nan    nan    nan    nan    nan    nan    nan    nan    nan    nan    nan    nan 101.35  93.00  69.50  53.00  78.80  78.45  53.70  57.50  50.35  54.00  50.30  47.10  48.00  46.85  41.20    nan  47.70    nan    nan    nan    nan    nan    nan    nan    nan    nan    nan    nan    nan    nan    nan    nan    nan    nan    nan    nan    nan    nan    nan    nan    nan    nan    nan    nan    nan    nan    nan    nan    nan    nan    nan    nan
   nan    nan    nan    nan    nan    nan    nan    nan    nan    nan    nan    nan    nan  68.60  82.75  66.75  65.85  52.90  53.90  51.00  55.10  50.65  50.65  46.50  44.95  45.20  42.30  42.85  41.10  44.00    nan    nan    nan    nan    nan    nan    nan    nan    nan    nan    nan    nan    nan    nan    nan    nan    nan    nan    nan    nan    nan    nan    nan    nan    nan    nan    nan    nan    nan    nan    nan    nan    nan    nan
   nan    nan    nan    nan    nan    nan    nan    nan    nan    nan 124.00    nan  66.10  61.30  60.30  64.80  61.90  53.50  52.75  49.50  51.20  45.75  46.00  45.00  46.40  42.60  43.30  42.80  42.60  41.85  41.95  42.30  41.30  46.90  45.90  42.90  37.30    nan    nan    nan    nan    nan    nan    nan    nan    nan    nan    nan    nan    nan    nan    nan    nan    nan    nan    nan    nan    nan    nan    nan    nan    nan    nan    nan
   nan    nan    nan    nan    nan    nan    nan    nan    nan 140.05 137.70  85.00 106.80  72.20  60.20  61.25  60.10  56.10  53.20  50.10  44.00  44.80  43.70  44.20  42.30  44.10  42.80  43.05  41.50  41.00  41.50  37.40  40.90  38.00  39.40  37.90    nan    nan    nan    nan    nan    nan    nan    nan    nan    nan    nan    nan    nan    nan    nan    nan    nan    nan    nan    nan    nan    nan    nan    nan    nan    nan    nan    nan
   nan    nan    nan    nan    nan    nan    nan    nan    nan 188.90 133.80  84.25  67.60  70.15  70.60  57.75  59.90  56.50  55.10  51.80  48.50  45.15  45.20  43.70  42.80  40.50  41.60  42.60  42.25  41.75  41.60  40.10  39.40  40.10  38.20  37.20  36.90    nan    nan    nan    nan    nan    nan    nan    nan    nan    nan    nan    nan    nan    nan    nan    nan    nan    nan    nan    nan    nan    nan    nan    nan    nan    nan    nan
   nan    nan    nan    nan    nan    nan    nan    nan    nan    nan  94.05 103.20  90.75  65.45  63.50  59.10  56.00  56.20  54.50  49.45  48.05  45.50  46.90  43.30  40.30  42.30  44.55  42.10  42.40  40.60  42.35  41.30  40.50  40.90  40.90  37.00  37.60  36.80  39.40  38.80    nan    nan    nan    nan    nan    nan    nan    nan    nan    nan    nan    nan    nan    nan    nan    nan    nan    nan    nan    nan    nan    nan    nan    nan
   nan    nan    nan    nan    nan    nan    nan    nan    nan  90.00  91.65  72.25  70.70  67.50  69.20  65.15  55.00  57.35  51.80  53.20  49.30  53.80  48.30  44.70  43.90  44.05  46.70  40.60  39.90  40.15  41.35  40.20  39.90  40.30  38.50  35.10  38.60  36.65  39.40  39.00  38.90    nan  42.15    nan    nan    nan    nan    nan    nan    nan    nan    nan    nan    nan    nan    nan    nan    nan    nan    nan    nan    nan    nan    nan
   nan    nan    nan    nan    nan    nan    nan    nan 157.30  85.10  95.40  70.70  69.80  65.30  63.45  62.55  54.10  57.60  52.90  50.35  46.90  49.60  48.10  46.20  47.10  44.30  43.40  43.30  42.95  42.20  41.35  43.10  40.60  39.90  37.60  38.20  39.85  41.60  41.40  38.70  40.80  35.40  30.30    nan    nan    nan    nan    nan    nan    nan    nan    nan    nan    nan    nan    nan    nan    nan    nan    nan    nan    nan    nan    nan
   nan    nan    nan    nan    nan    nan    nan    nan 132.25  96.40 106.75  87.50  67.60  67.50  65.10  61.40  54.65  55.55  53.40  53.80  60.05  53.70  51.80  47.90  46.50  44.75  43.30  41.90  42.60  41.60  42.60  42.45  40.55  39.50  43.45  37.50  38.40  37.85  39.20  38.95  39.40  38.50  35.35  36.80    nan    nan    nan    nan    nan    nan    nan    nan    nan    nan    nan    nan    nan    nan    nan    nan    nan    nan    nan    nan
   nan    nan    nan    nan    nan    nan    nan    nan  83.70 108.50 104.80  99.15  65.85  64.20  61.50  52.20  48.00  56.80  54.35  51.30  52.20  52.90  54.10  51.60  49.75  47.80  45.95  46.00  46.00  44.45  44.05  43.40  43.20  42.50  40.90  41.10  42.40  40.80  40.00  39.75  40.30  36.45  40.00  45.75  41.60    nan    nan    nan    nan    nan    nan    nan    nan    nan    nan    nan    nan    nan    nan    nan    nan    nan    nan    nan
   nan    nan    nan    nan    nan    nan    nan  70.15 107.00 110.60  88.25  75.70  66.80  69.50  66.00  61.50  55.50  53.80  56.50  55.10  51.30  52.05  52.60  53.10  52.80  49.90  50.70  49.15  47.00  45.30  46.25  42.55  41.70  42.70  41.20  40.30  40.90  44.55  40.80  39.65  38.90  37.60  42.40  41.40  40.45    nan    nan    nan    nan    nan    nan    nan    nan    nan    nan    nan    nan    nan    nan    nan    nan    nan    nan    nan
   nan    nan    nan    nan    nan    nan    nan 139.00 103.15 106.50  81.00  73.90  70.30  70.30  66.80  57.95  57.00  55.60  53.90  54.50  51.40  50.65  51.90  52.80  51.85  52.65  51.50  52.60  46.75  45.40  44.00  46.75  45.00  44.40  41.95  43.45  40.10  40.60  37.35  39.70  38.05  39.10  39.00  38.30  36.45  36.80  36.80  35.40    nan    nan    nan    nan    nan    nan    nan    nan    nan    nan    nan    nan    nan    nan    nan    nan
   nan    nan    nan    nan    nan    nan    nan  99.25  96.40  78.25 127.90  72.60  70.00  69.55  64.65  59.50  64.45  58.50  55.20  54.80  53.70  53.15  48.90  52.20  51.10  54.55  54.90  51.40  51.15  47.00  46.20  46.55  46.30  48.70  46.30  43.20  39.80  39.30  41.50  43.20  41.90  41.10  38.90  38.60  38.40  37.70  37.90  34.90    nan    nan    nan    nan    nan    nan    nan    nan    nan    nan    nan    nan    nan    nan    nan    nan
   nan    nan    nan    nan    nan    nan  97.30  73.45 164.40 123.65  76.85  71.65  71.60  71.45  65.65  61.60  63.70  59.40  56.20  54.30  59.25  56.30  53.50  55.35  54.50  55.30  55.50  52.80  51.65  51.00  50.10  50.35  50.00  50.45  47.80  47.70  48.55  45.50  46.15  45.75  46.10  42.15  42.30  43.55  44.90  44.00  39.60    nan    nan    nan    nan    nan    nan    nan    nan    nan    nan    nan    nan    nan    nan    nan    nan    nan
   nan    nan    nan    nan    nan    nan    nan 116.35  73.45  90.80  80.90  78.70  77.00  77.45  61.30  60.10  61.40  62.15  55.75  54.60  57.25  57.80  56.90  58.50  56.10  58.00  55.20  56.00  56.80  52.60  53.30  50.65  49.00  49.30  47.95  48.65  47.75  47.00  44.70  46.65  44.50  44.00  42.50  43.00  44.90  41.10  45.10  39.25    nan    nan    nan    nan    nan    nan    nan    nan    nan    nan    nan    nan    nan    nan    nan    nan
   nan    nan    nan    nan    nan    nan 120.70  65.45  86.40  70.30  85.60  99.90  77.50  69.25  69.10  65.70  62.10  64.30  51.30  55.00  56.10  53.90  54.00  56.80  56.90  57.80  57.30  54.10  53.05  54.00  53.30  52.70  52.10  49.10  51.50  47.90  47.20  48.60  47.00  46.25  46.15  43.65  43.55  43.60  43.60  43.00  42.20  41.10  45.30    nan    nan    nan    nan    nan    nan    nan    nan    nan    nan    nan    nan    nan    nan    nan
   nan    nan    nan    nan    nan    nan  80.80  86.70  87.20  93.55  88.20 102.70  82.95  71.70  68.30  69.40  62.30  61.00  54.25  55.00  55.30  54.30  56.95  57.20  57.60  55.40  55.40  54.50  53.65  53.20  51.90  52.70  52.60  50.30  51.85  50.85  49.80  47.85  48.10  48.45  50.50  45.40  45.30  44.70  48.25  44.25  43.20  40.00  47.70    nan    nan    nan    nan    nan    nan    nan    nan    nan    nan    nan    nan    nan    nan    nan
   nan    nan    nan    nan    nan    nan    nan  61.20  63.30  78.60  83.50  85.10  78.90  68.10  71.20  73.20  60.20  66.60  61.20  59.85  61.85  58.65  58.25  54.50  57.00  55.65  56.45  54.55  52.75  58.85  52.15  54.90  53.50  51.30  51.05  50.30  50.45  49.40  48.70  48.80  46.90  45.50  45.85  45.40  45.05  43.40  43.40  44.10  46.70  41.20    nan    nan    nan    nan    nan    nan    nan    nan    nan    nan    nan    nan    nan    nan
   nan    nan    nan    nan    nan    nan  78.90  55.15  78.05  62.70  73.90  71.30  83.45  68.30  71.10  66.45  59.65  69.80  58.25  60.25  61.40  58.10  56.70  55.00  55.40  53.90  54.70  51.20  51.50  53.30  59.80  57.05  54.70  54.00  53.50  52.65  50.85  48.70  47.20  47.70  47.20  46.20  48.25  46.70  48.50  49.05  46.90  47.30  46.20    nan    nan    nan    nan    nan    nan    nan    nan    nan    nan    nan    nan    nan    nan    nan
   nan    nan    nan    nan    nan    nan    nan  78.25  71.70  64.95  77.00  82.60  83.00  75.80  68.80  82.70  65.80  64.60  71.40  59.60  57.10  60.80  57.30  53.25  56.70  54.10  55.60  54.50  51.25  50.30  55.80  58.50  56.65  54.50  54.60  54.60  52.50  51.50  49.60  49.50  47.90  47.80  44.30  47.60  48.10  48.20  51.45  46.00  47.05    nan    nan    nan    nan    nan    nan    nan    nan    nan    nan    nan    nan    nan    nan    nan
   nan    nan    nan    nan    nan    nan    nan  43.95  57.90  60.60  66.80  79.90  95.70  85.90  86.60  80.40  66.20  63.30  63.60  60.50  59.10  57.15  55.10  57.50  49.40  49.00  51.15  52.30  53.00  55.20  52.00  48.60  55.50  56.10  53.50  52.60  53.60  55.40  51.10  49.20  47.65  49.05  46.90  45.30  47.70  49.55  52.15  50.60  47.50    nan    nan    nan    nan    nan    nan    nan    nan    nan    nan    nan    nan    nan    nan    nan
   nan    nan    nan    nan    nan    nan    nan  74.10  67.20  58.80  72.30  90.90  83.65  94.50  84.40  80.95  60.20  61.70  65.75  62.45  52.70  53.40  54.50  53.90  49.50  51.70  53.35  58.50  51.80  53.60  53.55  52.50  52.75  52.40  56.60  57.50  50.55  50.20  52.50  52.50  50.20  50.00  49.40  49.30  46.70  46.40  49.80  50.50  49.20  49.20    nan    nan    nan    nan    nan    nan    nan    nan    nan    nan    nan    nan    nan    nan
   nan    nan    nan    nan    nan    nan    nan  77.05  55.90  65.15  77.60  79.15  76.80  87.10  81.70  73.00  63.55  64.85  57.75  55.50  60.60  58.20  62.10  52.85  52.10  56.00  50.90  51.05  53.40  49.90  57.05  58.40  57.20  56.30  57.80  55.45  49.65  48.50  47.30  52.10  50.00  51.40  51.20  48.80  49.75  45.95  46.30  49.20  51.15  52.10  50.50    nan    nan    nan    nan    nan    nan    nan    nan    nan    nan    nan    nan    nan
   nan    nan    nan    nan    nan    nan    nan  55.15  65.90  65.65  82.05  91.20  81.90  80.90  75.80  76.00  64.30  64.40  61.40  60.40  58.75  58.05  53.15  52.80  54.10  53.40  50.20  53.30  55.10  56.25  59.00  56.90  51.20  61.90  65.95    nan  56.70    nan  48.00    nan  51.50    nan  51.70  52.25    nan    nan  48.85  50.55    nan  48.45  53.60    nan    nan    nan    nan    nan    nan    nan    nan    nan    nan    nan    nan    nan
   nan    nan    nan    nan    nan    nan    nan  50.35  71.80  81.60  77.60  67.20  81.20  82.25  78.20  73.95  65.30  62.30  57.15  60.00  54.70  55.00  55.50  58.40  59.55  54.05  52.60  53.20  53.10  58.90  58.40  51.50  49.80    nan    nan  57.50  47.40    nan    nan    nan    nan    nan    nan    nan    nan    nan    nan    nan  49.80    nan    nan    nan    nan    nan    nan    nan    nan    nan    nan    nan    nan    nan    nan    nan
   nan    nan    nan    nan    nan    nan    nan  58.80  63.95  52.00  71.45  87.35  83.80  79.80  78.60  75.70  68.90  67.00  55.70  64.00  64.20  55.30  52.10  53.30  53.50  52.00  54.65  56.70  53.20    nan  51.60  47.10    nan  54.60    nan  53.05    nan    nan    nan    nan    nan    nan    nan    nan    nan    nan    nan    nan    nan    nan    nan    nan    nan    nan    nan    nan    nan    nan    nan    nan    nan    nan    nan    nan
   nan    nan    nan    nan    nan    nan  34.95  32.70  65.00  37.10  58.40  78.10  80.75  79.50  75.90  70.00  66.00  60.65  64.10  60.60  56.30  57.00  54.30  55.70  54.20  51.30  55.00  53.50  50.80  51.25  59.00    nan  55.60  49.10  53.90  54.15    nan    nan    nan    nan    nan    nan    nan    nan    nan    nan    nan    nan    nan    nan    nan    nan    nan    nan    nan    nan    nan    nan    nan    nan    nan    nan    nan    nan
   nan    nan    nan    nan    nan    nan    nan    nan  85.95  60.20  65.90  74.00  70.75  72.70  74.30  79.15  75.10  62.20  61.90  60.75  55.10  56.10  55.30  54.90  58.75  57.50  55.60  57.20  56.35  52.35  52.70  58.00    nan    nan    nan  56.75    nan    nan    nan    nan    nan    nan    nan    nan    nan    nan    nan    nan    nan    nan    nan    nan    nan    nan    nan    nan    nan    nan    nan    nan    nan    nan    nan    nan
   nan    nan    nan    nan    nan    nan    nan    nan  86.50  60.80  69.60  75.45  73.50  60.90  68.35  78.20  72.60  66.90  59.30  58.70  54.10  55.80  57.70  59.60  57.50  55.50  56.25  56.00  55.10    nan    nan  54.25    nan    nan    nan    nan    nan    nan    nan    nan    nan    nan    nan    nan    nan    nan    nan    nan    nan    nan    nan    nan    nan    nan    nan    nan    nan    nan    nan    nan    nan    nan    nan    nan
   nan    nan    nan    nan    nan    nan    nan    nan    nan  43.50  57.05  71.15  70.60  76.30  77.15  66.50  53.10  57.60  59.20  58.30  61.40  59.80  56.80  55.10  55.30  64.20  63.60  64.80  65.25  52.60  64.05    nan    nan    nan    nan    nan    nan    nan    nan    nan    nan    nan    nan    nan    nan    nan    nan    nan    nan    nan    nan    nan    nan    nan    nan    nan    nan    nan    nan    nan    nan    nan    nan    nan
   nan    nan    nan    nan    nan    nan    nan    nan    nan  65.20  79.10  78.85  61.55  57.05  62.80  64.70  67.10  62.55  60.15  58.30  58.60  59.20  56.10  50.20  56.80  61.50  63.70  61.00  58.85  66.60    nan    nan    nan    nan    nan    nan    nan    nan    nan    nan    nan    nan    nan    nan    nan    nan    nan    nan    nan    nan    nan    nan    nan    nan    nan    nan    nan    nan    nan    nan    nan    nan    nan    nan
   nan    nan    nan    nan    nan    nan    nan    nan    nan  51.55  74.35  49.00  46.25  74.50  59.60  52.60  60.70  68.30  60.20  62.25  61.45  58.75  60.55  59.00  59.65  62.50  58.15  64.20  58.50  58.20    nan    nan    nan    nan    nan    nan    nan    nan    nan    nan    nan    nan    nan    nan    nan    nan    nan    nan    nan    nan    nan    nan    nan    nan    nan    nan    nan    nan    nan    nan    nan    nan    nan    nan
   nan    nan    nan    nan    nan    nan    nan    nan    nan    nan  52.10  54.50  63.00  70.50  64.10  76.25  61.50  60.70  46.05  58.00  57.50  65.90  56.10  55.80  63.10  56.45  58.70  38.10    nan    nan    nan    nan    nan    nan    nan    nan    nan    nan    nan    nan    nan    nan    nan    nan    nan    nan    nan    nan    nan    nan    nan    nan    nan    nan    nan    nan    nan    nan    nan    nan    nan    nan    nan    nan
   nan    nan    nan    nan    nan    nan    nan    nan    nan    nan    nan  48.90  65.40  78.00  64.60  46.25  53.30  59.55  54.10  56.75  57.50  63.65  66.05    nan  61.35  59.10    nan    nan    nan    nan    nan    nan    nan    nan    nan    nan    nan    nan    nan    nan    nan    nan    nan    nan    nan    nan    nan    nan    nan    nan    nan    nan    nan    nan    nan    nan    nan    nan    nan    nan    nan    nan    nan    nan
   nan    nan    nan    nan    nan    nan    nan    nan    nan    nan    nan    nan 110.10  53.40  38.00    nan    nan    nan  56.50  54.30  56.60  65.60  67.50  70.20  69.40  62.25    nan    nan    nan    nan    nan    nan    nan    nan    nan    nan    nan    nan    nan    nan    nan    nan    nan    nan    nan    nan    nan    nan    nan    nan    nan    nan    nan    nan    nan    nan    nan    nan    nan    nan    nan    nan    nan    nan
   nan    nan    nan    nan    nan    nan    nan    nan    nan    nan    nan  46.65  51.95  44.00  31.00    nan    nan  61.95  67.90  61.50  57.15  59.50  75.40  55.05    nan    nan    nan    nan    nan    nan    nan    nan    nan    nan    nan    nan    nan    nan    nan    nan    nan    nan    nan    nan    nan    nan    nan    nan    nan    nan    nan    nan    nan    nan    nan    nan    nan    nan    nan    nan    nan    nan    nan    nan
   nan    nan    nan    nan    nan    nan    nan    nan    nan    nan    nan    nan 103.70  38.90    nan    nan    nan    nan  65.50  59.40  49.70    nan  53.40    nan    nan    nan    nan    nan    nan    nan    nan    nan    nan    nan    nan    nan    nan    nan    nan    nan    nan    nan    nan    nan    nan    nan    nan    nan    nan    nan    nan    nan    nan    nan    nan    nan    nan    nan    nan    nan    nan    nan    nan    nan
   nan    nan    nan    nan    nan    nan    nan    nan    nan    nan    nan    nan    nan    nan    nan    nan    nan    nan    nan  66.00    nan    nan    nan    nan    nan    nan    nan    nan    nan    nan    nan    nan    nan    nan    nan    nan    nan    nan    nan    nan    nan    nan    nan    nan    nan    nan    nan    nan    nan    nan    nan    nan    nan    nan    nan    nan    nan    nan    nan    nan    nan    nan    nan    nan
   nan    nan    nan    nan    nan    nan    nan    nan    nan    nan    nan    nan    nan    nan    nan    nan    nan    nan    nan    nan  86.25    nan    nan    nan    nan    nan    nan    nan    nan    nan    nan    nan    nan    nan    nan    nan    nan    nan    nan    nan    nan    nan    nan    nan    nan    nan    nan    nan    nan    nan    nan    nan    nan    nan    nan    nan    nan    nan    nan    nan    nan    nan    nan    nan
   nan    nan    nan    nan    nan    nan    nan    nan    nan    nan    nan    nan    nan    nan    nan    nan    nan    nan    nan    nan    nan    nan    nan    nan    nan    nan    nan    nan    nan    nan    nan    nan    nan    nan    nan    nan    nan    nan    nan    nan    nan    nan    nan    nan    nan    nan    nan    nan    nan    nan    nan    nan    nan    nan    nan    nan    nan    nan    nan    nan    nan    nan    nan    nan
   nan    nan    nan    nan    nan    nan    nan    nan    nan    nan    nan    nan    nan    nan    nan    nan    nan    nan    nan    nan    nan    nan    nan    nan    nan    nan    nan    nan    nan    nan    nan    nan    nan    nan    nan    nan    nan    nan    nan    nan    nan    nan    nan    nan    nan    nan    nan    nan    nan    nan    nan    nan    nan    nan    nan    nan    nan    nan    nan    nan    nan    nan    nan    nan
   nan    nan    nan    nan    nan    nan    nan    nan    nan    nan    nan    nan    nan    nan    nan    nan    nan    nan    nan    nan    nan    nan    nan    nan    nan    nan    nan    nan    nan    nan    nan    nan    nan    nan    nan    nan    nan    nan    nan    nan    nan    nan    nan    nan    nan    nan    nan    nan    nan    nan    nan    nan    nan    nan    nan    nan    nan    nan    nan    nan    nan    nan    nan    nan
   nan    nan    nan    nan    nan    nan    nan    nan    nan    nan    nan    nan    nan    nan    nan    nan    nan    nan    nan    nan    nan    nan    nan    nan    nan    nan    nan    nan    nan    nan    nan    nan    nan    nan    nan    nan    nan    nan    nan    nan    nan    nan    nan    nan    nan    nan    nan    nan    nan    nan    nan    nan    nan    nan    nan    nan    nan    nan    nan    nan    nan    nan    nan    nan
   nan    nan    nan    nan    nan    nan    nan    nan    nan    nan    nan    nan    nan    nan    nan    nan    nan    nan    nan    nan    nan    nan    nan    nan    nan    nan    nan    nan    nan    nan    nan    nan    nan    nan    nan    nan    nan    nan    nan    nan    nan    nan    nan    nan    nan    nan    nan    nan    nan    nan    nan    nan    nan    nan    nan    nan    nan    nan    nan    nan    nan    nan    nan    nan
   nan    nan    nan    nan    nan    nan    nan    nan    nan    nan    nan    nan    nan    nan    nan    nan    nan    nan    nan    nan    nan    nan    nan    nan    nan    nan    nan    nan    nan    nan    nan    nan    nan    nan    nan    nan    nan    nan    nan    nan    nan    nan    nan    nan    nan    nan    nan    nan    nan    nan    nan    nan    nan    nan    nan    nan    nan    nan    nan    nan    nan    nan    nan    nan
   nan    nan    nan    nan    nan    nan    nan    nan    nan    nan    nan    nan    nan    nan    nan    nan    nan    nan    nan    nan    nan    nan    nan    nan    nan    nan    nan    nan    nan    nan    nan    nan    nan    nan    nan    nan    nan    nan    nan    nan    nan    nan    nan    nan    nan    nan    nan    nan    nan    nan    nan    nan    nan    nan    nan    nan    nan    nan    nan    nan    nan    nan    nan    nan
   nan    nan    nan    nan    nan    nan    nan    nan    nan    nan    nan    nan    nan    nan    nan    nan    nan    nan    nan    nan    nan    nan    nan    nan    nan    nan    nan    nan    nan    nan    nan    nan    nan    nan    nan    nan    nan    nan    nan    nan    nan    nan    nan    nan    nan    nan    nan    nan    nan    nan    nan    nan    nan    nan    nan    nan    nan    nan    nan    nan    nan    nan    nan    nan
   nan    nan    nan    nan    nan    nan    nan    nan    nan    nan    nan    nan    nan    nan    nan    nan    nan    nan    nan    nan    nan    nan    nan    nan    nan    nan    nan    nan    nan    nan    nan    nan    nan    nan    nan    nan    nan    nan    nan    nan    nan    nan    nan    nan    nan    nan    nan    nan    nan    nan    nan    nan    nan    nan    nan    nan    nan    nan    nan    nan    nan    nan    nan    nan
   nan    nan    nan    nan    nan    nan    nan    nan    nan    nan    nan    nan    nan    nan    nan    nan    nan    nan    nan    nan    nan    nan    nan    nan    nan    nan    nan    nan    nan    nan    nan    nan    nan    nan    nan    nan    nan    nan    nan    nan    nan    nan    nan    nan    nan    nan    nan    nan    nan    nan    nan    nan    nan    nan    nan    nan    nan    nan    nan    nan    nan    nan    nan    nan
   nan    nan    nan    nan    nan    nan    nan    nan    nan    nan    nan    nan    nan    nan    nan    nan    nan    nan    nan    nan    nan    nan    nan    nan    nan    nan    nan    nan    nan    nan    nan    nan    nan    nan    nan    nan    nan    nan    nan    nan    nan    nan    nan    nan    nan    nan    nan    nan    nan    nan    nan    nan    nan    nan    nan    nan    nan    nan    nan    nan    nan    nan    nan    nan
